# Supplementary material for: Different trunk muscle responses to unexpected balance perturbations between older recurrent fallers and older non-fallers: a combined wearable ultrasound imaging and electromyography (EMG) study
Source: BMC Geriatr. 2026 Feb 12;26:368. doi: 10.1186/s12877-026-07158-7 (PMC12998121; doi:10.1186/s12877-026-07158-7)
Supplement: Supplementary file 1 — Supplementary Material 1. [file 12877_2026_7158_MOESM1_ESM.xlsx]

## Sheet: Muscle thickness data
Data_Type	Perturbation Direction	Muscle	Parameter	Recurrent Fallers (mean ± SD, n=6)	Non-fallers (mean ± SD, n=6)	Mean Difference	Unit	Percentage Difference (%)	P Value	Effect Size	Statistical Method		Note: Mean difference was defined as the mean value of recurrent faller group minus that of non-faller group; Percentage difference was defined as the mean value of recurrent faller group minus that of non-faller group, and divided by that of non-faller group. Effect measure for independent sample t-test was d; Effect measure for Mann-Whitney U test was r. RA: Rectus Abdominis; EO: External Obliq…
Thickness change	Anterior	dominant-side RA	Onset Latency	538 ± 238	623 ± 311	-85	ms	-13.64	0.607	0.31	Independent t-test
Thickness change	Anterior	dominant-side EO	Onset Latency	638 ± 297	677 ± 293	-39	ms	-5.76	0.827	0.13	Independent t-test
Thickness change	Anterior	dominant-side IO	Onset Latency	624 ± 398	603 ± 266	21	ms	3.48	0.63	0.14	Mann-Whitney U test
Thickness change	Medial	dominant-side RA	Onset Latency	920 ± 689	723 ± 358	197	ms	27.25	0.548	0.36	Independent t-test
Thickness change	Medial	dominant-side EO	Onset Latency	590 ± 415	523 ± 113	67	ms	12.81	0.712	0.22	Independent t-test
Thickness change	Medial	dominant-side IO	Onset Latency	770 ± 345	483 ± 245	287	ms	59.42	0.149	0.42	Mann-Whitney U test
Thickness change	Lateral	dominant-side RA	Onset Latency	572 ± 147	823 ± 308	-251	ms	-30.5	0.101	1.04	Independent t-test
Thickness change	Lateral	dominant-side EO	Onset Latency	672 ± 362	328 ± 64	344	ms	104.88	0.068	1.32	Independent t-test
Thickness change	Lateral	dominant-side IO	Onset Latency	618 ± 387	677 ± 498	-59	ms	-8.71	0.936	0.02	Mann-Whitney U test
Thickness change	Poterior	dominant-side RA	Onset Latency	763 ± 346	621 ± 408	142	ms	22.87	0.529	0.38	Independent t-test
Thickness change	Poterior	dominant-side IO	Onset Latency	875 ± 535	713 ± 377	162	ms	22.72	0.559	0.35	Independent t-test
Thickness change	Poterior	dominant-side EO	Onset Latency	847 ± 595	757 ± 424	90	ms	11.89	0.873	0.05	Mann-Whitney U test
Thickness change	Anterior	dominant-side IO	Rate of Change	1.5 ± 1	3.1 ± 1.1	-1.6	% baseline thickness/s	-51	0.029	1.47	Independent t-test
Thickness change	Anterior	dominant-side RA	Rate of Change	2 ± 0.6	2.2 ± 2.7	-0.2	% baseline thickness/s	-9.09	0.423	0.23	Mann-Whitney U test
Thickness change	Anterior	dominant-side EO	Rate of Change	1.5 ± 0.8	2.4 ± 3.2	-0.9	% baseline thickness/s	-37.5	0.749	0.09	Mann-Whitney U test
Thickness change	Medial	dominant-side IO	Rate of Change	1.7 ± 1.6	2.6 ± 1.1	-0.9	% baseline thickness/s	-34.62	0.25	0.71	Independent t-test
Thickness change	Medial	dominant-side RA	Rate of Change	0.7 ± 1.1	1 ± 1	-0.3	% baseline thickness/s	-30	0.078	0.51	Mann-Whitney U test
Thickness change	Medial	dominant-side EO	Rate of Change	1.3 ± 1.3	1.4 ± 1	-0.1	% baseline thickness/s	-7.14	0.749	0.09	Mann-Whitney U test
Thickness change	Lateral	dominant-side IO	Rate of Change	2 ± 1.5	1.5 ± 1	0.5	% baseline thickness/s	33.33	0.529	0.38	Independent t-test
Thickness change	Lateral	dominant-side EO	Rate of Change	1.3 ± 0.1	1.6 ± 0.9	-0.3	% baseline thickness/s	-18.75	0.549	0.37	Independent t-test
Thickness change	Lateral	dominant-side RA	Rate of Change	1.1 ± 1	1.1 ± 1.8	0	% baseline thickness/s	0	0.337	0.28	Mann-Whitney U test
Thickness change	Poterior	dominant-side EO	Rate of Change	0.4 ± 0.4	1.1 ± 1.3	-0.7	% baseline thickness/s	-63.64	0.24	0.75	Independent t-test
Thickness change	Poterior	dominant-side IO	Rate of Change	0.6 ± 0.6	1.9 ± 1.7	-1.3	% baseline thickness/s	-68.42	0.131	1.01	Independent t-test
Thickness change	Poterior	dominant-side RA	Rate of Change	2.2 ± 2.3	1.6 ± 2.1	0.6	% baseline thickness/s	37.5	0.631	0.14	Mann-Whitney U test
Thickness change	Anterior	dominant-side RA	Time to Peak	700 ± 207	712 ± 278	-12	ms	-1.69	0.936	0.05	Independent t-test
Thickness change	Anterior	dominant-side EO	Time to Peak	772 ± 247	755 ± 171	17	ms	2.25	0.895	0.08	Independent t-test
Thickness change	Anterior	dominant-side IO	Time to Peak	760 ± 348	720 ± 233	40	ms	5.56	0.748	0.09	Mann-Whitney U test
Thickness change	Medial	dominant-side RA	Time to Peak	1181 ± 581	860 ± 308	321	ms	37.33	0.258	0.69	Independent t-test
Thickness change	Medial	dominant-side EO	Time to Peak	828 ± 411	700 ± 132	128	ms	18.29	0.494	0.42	Independent t-test
Thickness change	Medial	dominant-side IO	Time to Peak	977 ± 300	662 ± 216	315	ms	47.58	0.092	0.49	Mann-Whitney U test
Thickness change	Lateral	dominant-side RA	Time to Peak	823 ± 335	925 ± 298	-102	ms	-11.03	0.591	0.32	Independent t-test
Thickness change	Lateral	dominant-side EO	Time to Peak	813 ± 397	500 ± 76	313	ms	62.6	0.112	1.1	Independent t-test
Thickness change	Lateral	dominant-side IO	Time to Peak	788 ± 358	837 ± 438	-49	ms	-5.85	0.81	0.07	Mann-Whitney U test
Thickness change	Poterior	dominant-side RA	Time to Peak	883 ± 329	818 ± 416	65	ms	7.95	0.769	0.17	Independent t-test
Thickness change	Poterior	dominant-side EO	Time to Peak	965 ± 537	838 ± 246	127	ms	15.16	0.611	0.3	Independent t-test
Thickness change	Poterior	dominant-side IO	Time to Peak	1007 ± 453	820 ± 326	187	ms	22.8	0.432	0.47	Independent t-test
Thickness change	Anterior	dominant-side RA	Peak	0.06 ± 0.02	0.07 ± 0.05	-1	% baseline thickness	-14.29	0.857	0.11	Independent t-test
Thickness change	Anterior	dominant-side IO	Peak	0.07 ± 0.03	0.12 ± 0.07	-5	% baseline thickness	-41.67	0.13	0.98	Independent t-test
Thickness change	Anterior	dominant-side EO	Peak	0.07 ± 0.04	0.09 ± 0.1	-2	% baseline thickness	-22.22	0.873	0.05	Mann-Whitney U test
Thickness change	Medial	dominant-side EO	Peak	0.07 ± 0.03	0.1 ± 0.05	-3	% baseline thickness	-30	0.245	0.71	Independent t-test
Thickness change	Medial	dominant-side IO	Peak	0.06 ± 0.02	0.12 ± 0.05	-6	% baseline thickness	-50	0.045	1.32	Independent t-test
Thickness change	Medial	dominant-side RA	Peak	0.02 ± 0.03	0.04 ± 0.03	-2	% baseline thickness	-50	0.337	0.28	Mann-Whitney U test
Thickness change	Lateral	dominant-side IO	Peak	0.07 ± 0.03	0.07 ± 0.03	0	% baseline thickness	0	0.739	0.2	Independent t-test
Thickness change	Lateral	dominant-side EO	Peak	0.06 ± 0.02	0.09 ± 0.04	-3	% baseline thickness	-33.33	0.16	0.91	Independent t-test
Thickness change	Lateral	dominant-side RA	Peak	0.04 ± 0.02	0.03 ± 0.03	1	% baseline thickness	33.33	0.423	0.23	Mann-Whitney U test
Thickness change	Poterior	dominant-side RA	Peak	0.05 ± 0.03	0.07 ± 0.05	-2	% baseline thickness	-28.57	0.418	0.49	Independent t-test
Thickness change	Poterior	dominant-side EO	Peak	0.04 ± 0.03	0.05 ± 0.04	-1	% baseline thickness	-20	0.672	0.25	Independent t-test
Thickness change	Poterior	dominant-side IO	Peak	0.05 ± 0.05	0.09 ± 0.07	-4	% baseline thickness	-44.44	0.247	0.71	Independent t-test
Thickness change	Anterior	dominant-side RA	Burst Duration	313 ± 107	255 ± 151	58	ms	22.75	0.458	0.45	Independent t-test
Thickness change	Anterior	dominant-side EO	Burst Duration	220 ± 102	223 ± 94	-3	ms	-1.35	0.954	0.03	Independent t-test
Thickness change	Anterior	dominant-side IO	Burst Duration	256 ± 134	243 ± 81	13	ms	5.35	0.849	0.11	Independent t-test
Thickness change	Medial	dominant-side RA	Burst Duration	146 ± 96	179 ± 109	-33	ms	-18.44	0.586	0.33	Independent t-test
Thickness change	Medial	dominant-side EO	Burst Duration	225 ± 96	297 ± 63	-72	ms	-24.24	0.155	0.89	Independent t-test
Thickness change	Medial	dominant-side IO	Burst Duration	227 ± 102	258 ± 75	-31	ms	-12.02	0.553	0.35	Independent t-test
Thickness change	Lateral	dominant-side RA	Burst Duration	232 ± 61	173 ± 56	59	ms	34.1	0.116	0.99	Independent t-test
Thickness change	Lateral	dominant-side EO	Burst Duration	245 ± 111	265 ± 42	-20	ms	-7.55	0.688	0.24	Independent t-test
Thickness change	Lateral	dominant-side IO	Burst Duration	240 ± 115	215 ± 90	25	ms	11.63	0.684	0.24	Independent t-test
Thickness change	Poterior	dominant-side RA	Burst Duration	220 ± 122	223 ± 122	-3	ms	-1.35	0.968	0.02	Independent t-test
Thickness change	Poterior	dominant-side EO	Burst Duration	127 ± 67	180 ± 92	-53	ms	-29.44	0.279	0.66	Independent t-test
Thickness change	Poterior	dominant-side IO	Burst Duration	167 ± 84	225 ± 116	-58	ms	-25.78	0.344	0.57	Independent t-test

## Sheet: EMG signal
Data_Type	Perturbation Direction	Muscle	Parameter	Recurrent Fallers (mean ± SD, n=6)	Non-fallers (mean ± SD, n=6)	Mean Difference	Unit	Percentage Difference (%)	P Value	Effect Size	Statistical Method		Note: Mean difference was defined as the mean value of recurrent faller group minus that of non-faller group; Percentage difference was defined as the mean value of recurrent faller group minus that of non-faller group, and divided by that of non-faller group. Effect measure for independent sample t-test was d; Effect measure for Mann-Whitney U test was r. RA: Rectus Abdominis; EO: External Obliq…
EMG signal	Anterior	dominant-side IO	Onset Latency	274 ± 129	344 ± 200	-70	ms	-20	0.488	0.42	Independent t-test
EMG signal	Anterior	dominant-side EO	Onset Latency	223 ± 95	296 ± 215	-73	ms	-25	0.476	0.44	Independent t-test
EMG signal	Anterior	dominant-side RA	Onset Latency	500 ± 282	414 ± 454	86	ms	21	0.337	0.28	Mann-Whitney U test
EMG signal	Anterior	dominant-side ES	Onset Latency	279 ± 251	248 ± 207	31	ms	13	0.522	0.18	Mann-Whitney U test
EMG signal	Posterior	dominant-side RA	Onset Latency	639 ± 298	331 ± 310	308	ms	93	0.11	1.01	Independent t-test
EMG signal	Posterior	dominant-side IO	Onset Latency	420 ± 486	270 ± 238	150	ms	56	0.262	0.32	Mann-Whitney U test
EMG signal	Posterior	dominant-side EO	Onset Latency	315 ± 265	218 ± 146	97	ms	44	0.631	0.14	Mann-Whitney U test
EMG signal	Posterior	dominant-side ES	Onset Latency	353 ± 395	205 ± 43	148	ms	72	0.873	0.05	Mann-Whitney U test
EMG signal	Medial	dominant-side RA	Onset Latency	1112 ± 330	665 ± 387	447	ms	67	0.057	1.24	Independent t-test
EMG signal	Medial	dominant-side IO	Onset Latency	538 ± 450	522 ± 323	16	ms	3	0.946	0.04	Independent t-test
EMG signal	Medial	dominant-side EO	Onset Latency	378 ± 323	394 ± 333	-16	ms	-4	0.934	0.05	Independent t-test
EMG signal	Medial	dominant-side ES	Onset Latency	255 ± 138	374 ± 234	-119	ms	-32	0.315	0.62	Independent t-test
EMG signal	Lateral	dominant-side RA	Onset Latency	1072 ± 448	929 ± 360	143	ms	15	0.554	0.35	Independent t-test
EMG signal	Lateral	dominant-side IO	Onset Latency	694 ± 330	568 ± 410	126	ms	22	0.572	0.34	Independent t-test
EMG signal	Lateral	dominant-side EO	Onset Latency	495 ± 345	430 ± 365	65	ms	15	0.757	0.18	Independent t-test
EMG signal	Lateral	dominant-side ES	Onset Latency	527 ± 325	363 ± 126	164	ms	45	0.292	0.66	Independent t-test
EMG signal	Anterior	dominant-side RA	Rate of Change	14.2 ± 8	36.9 ± 27.9	-22.7	multiple of baseline/s	-62	0.105	1.11	Independent t-test
EMG signal	Anterior	dominant-side EO	Rate of Change	18.8 ± 10.8	46.2 ± 30.4	-27.4	multiple of baseline/s	-59	0.081	1.2	Independent t-test
EMG signal	Anterior	dominant-side ES	Rate of Change	10.2 ± 6.9	24.7 ± 23.2	-14.5	multiple of baseline/s	-59	0.194	0.85	Independent t-test
EMG signal	Anterior	dominant-side IO	Rate of Change	26.5 ± 27.6	32 ± 34	-5.5	multiple of baseline/s	-17	0.749	0.09	Mann-Whitney U test
EMG signal	Posterior	dominant-side EO	Rate of Change	14.3 ± 9.4	29 ± 26.2	-14.7	multiple of baseline/s	-51	0.241	0.75	Independent t-test
EMG signal	Posterior	dominant-side RA	Rate of Change	6.1 ± 4.7	33 ± 29.5	-26.9	multiple of baseline/s	-82	0.016	0.69	Mann-Whitney U test
EMG signal	Posterior	dominant-side IO	Rate of Change	14.2 ± 17.9	32.6 ± 26.9	-18.4	multiple of baseline/s	-56	0.2	0.37	Mann-Whitney U test
EMG signal	Posterior	dominant-side ES	Rate of Change	22.3 ± 17.2	28.9 ± 44.3	-6.6	multiple of baseline/s	-23	0.749	0.09	Mann-Whitney U test
EMG signal	Medial	dominant-side IO	Rate of Change	2.6 ± 1.9	7.5 ± 5.7	-4.9	multiple of baseline/s	-65	0.074	1.15	Independent t-test
EMG signal	Medial	dominant-side RA	Rate of Change	1.9 ± 1.2	59.3 ± 63.6	-57.4	multiple of baseline/s	-97	0.004	0.83	Mann-Whitney U test
EMG signal	Medial	dominant-side EO	Rate of Change	12.5 ± 11.3	11.5 ± 11.3	1	multiple of baseline/s	9	0.631	0.14	Mann-Whitney U test
EMG signal	Medial	dominant-side ES	Rate of Change	14.1 ± 17.9	8.9 ± 8.5	5.2	multiple of baseline/s	58	0.631	0.14	Mann-Whitney U test
EMG signal	Lateral	dominant-side RA	Rate of Change	1.5 ± 0.7	5.8 ± 3.3	-4.3	multiple of baseline/s	-74	0.021	1.85	Independent t-test
EMG signal	Lateral	dominant-side IO	Rate of Change	2.1 ± 1.1	5.8 ± 6.3	-3.7	multiple of baseline/s	-64	0.212	0.82	Independent t-test
EMG signal	Lateral	dominant-side EO	Rate of Change	9.5 ± 10.8	17.3 ± 13.6	-7.8	multiple of baseline/s	-45	0.109	0.46	Mann-Whitney U test
EMG signal	Lateral	dominant-side ES	Rate of Change	8.5 ± 8.2	9.2 ± 6.5	-0.7	multiple of baseline/s	-8	0.522	0.18	Mann-Whitney U test
EMG signal	Anterior	dominant-side IO	Time to Peak	457 ± 193	511 ± 260	-54	ms	-11	0.694	0.23	Independent t-test
EMG signal	Anterior	Dominant-side ES	Time to Peak	587 ± 460	522 ± 428	65	ms	12	0.807	0.14	Independent t-test
EMG signal	Anterior	Dominant-side RA	Time to Peak	682 ± 308	594 ± 415	88	ms	15	0.522	0.18	Mann-Whitney U test
EMG signal	Anterior	Dominant-side EO	Time to Peak	451 ± 263	482 ± 281	-31	ms	-6	1	0	Mann-Whitney U test
EMG signal	Posterior	Dominant-side RA	Time to Peak	814 ± 248	558 ± 363	256	ms	46	0.184	0.82	Independent t-test
EMG signal	Posterior	Dominant-side EO	Time to Peak	474 ± 253	514 ± 299	-40	ms	-8	0.808	0.14	Independent t-test
EMG signal	Posterior	Dominant-side ES	Time to Peak	612 ± 395	526 ± 150	86	ms	16	0.635	0.29	Independent t-test
EMG signal	Posterior	dominant-side IO	Time to Peak	580 ± 466	513 ± 375	67	ms	13	0.337	0.28	Mann-Whitney U test
EMG signal	Medial	Dominant-side RA	Time to Peak	1325 ± 178	824 ± 296	501	ms	61	0.005	2.05	Independent t-test
EMG signal	Medial	dominant-side IO	Time to Peak	880 ± 534	677 ± 327	203	ms	30	0.447	0.46	Independent t-test
EMG signal	Medial	Dominant-side EO	Time to Peak	584 ± 312	652 ± 430	-68	ms	-10	0.759	0.18	Independent t-test
EMG signal	Medial	Dominant-side ES	Time to Peak	623 ± 197	644 ± 196	-21	ms	-3	0.631	0.14	Mann-Whitney U test
EMG signal	Lateral	Dominant-side RA	Time to Peak	1263 ± 439	1200 ± 360	63	ms	5	0.791	0.16	Independent t-test
EMG signal	Lateral	dominant-side IO	Time to Peak	898 ± 324	902 ± 343	-4	ms	0	0.984	0.01	Independent t-test
EMG signal	Lateral	Dominant-side EO	Time to Peak	656 ± 314	680 ± 282	-24	ms	-4	0.893	0.08	Independent t-test
EMG signal	Lateral	Dominant-side ES	Time to Peak	756 ± 422	871 ± 194	-115	ms	-13	0.558	0.35	Independent t-test
EMG signal	Anterior	dominant-side ES	Peak	3.5 ± 1.5	5.5 ± 3.6	-2	multiples of baseline	-36	0.241	0.72	Independent t-test
EMG signal	Anterior	dominant-side RA	Peak	3.4 ± 1.3	6.9 ± 3.7	-3.5	multiples of baseline	-51	0.078	0.51	Mann-Whitney U test
EMG signal	Anterior	dominant-side IO	Peak	5.1 ± 4.1	7 ± 4.9	-1.9	multiples of baseline	-27	0.631	0.14	Mann-Whitney U test
EMG signal	Anterior	dominant-side EO	Peak	3.9 ± 2	7.8 ± 4.3	-3.9	multiples of baseline	-50	0.078	0.51	Mann-Whitney U test
EMG signal	Posterior	dominant-side IO	Peak	2.8 ± 1.9	5.7 ± 3.5	-2.9	multiples of baseline	-51	0.121	1.01	Independent t-test
EMG signal	Posterior	dominant-side EO	Peak	3 ± 1.5	5.4 ± 3.2	-2.4	multiples of baseline	-44	0.138	0.96	Independent t-test
EMG signal	Posterior	dominant-side RA	Peak	2 ± 0.9	7.1 ± 3.4	-5.1	multiples of baseline	-72	0.006	0.79	Mann-Whitney U test
EMG signal	Posterior	dominant-side ES	Peak	4.9 ± 2.5	5.8 ± 7.3	-0.9	multiples of baseline	-16	0.262	0.32	Mann-Whitney U test
EMG signal	Medial	dominant-side RA	Peak	1.7 ± 0.7	8.6 ± 7.9	-6.9	multiples of baseline	-80	0.085	1.23	Independent t-test
EMG signal	Medial	dominant-side IO	Peak	1.6 ± 0.3	2.8 ± 1	-1.2	multiples of baseline	-43	0.032	1.62	Independent t-test
EMG signal	Medial	dominant-side EO	Peak	2.9 ± 1.4	3.5 ± 1.6	-0.6	multiples of baseline	-17	0.476	0.43	Independent t-test
EMG signal	Medial	dominant-side ES	Peak	4.2 ± 2.4	3.6 ± 2.2	0.6	multiples of baseline	17	0.633	0.28	Independent t-test
EMG signal	Lateral	dominant-side RA	Peak	1.4 ± 0.2	2.8 ± 1.3	-1.4	multiples of baseline	-50	0.043	1.55	Independent t-test
EMG signal	Lateral	dominant-side IO	Peak	1.4 ± 0.3	2.4 ± 1.3	-1	multiples of baseline	-42	0.142	0.99	Independent t-test
EMG signal	Lateral	dominant-side ES	Peak	2.2 ± 0.9	3.1 ± 1.8	-0.9	multiples of baseline	-29	0.31	0.63	Independent t-test
EMG signal	Lateral	dominant-side EO	Peak	2.5 ± 1.6	4.2 ± 2.2	-1.7	multiples of baseline	-40	0.078	0.51	Mann-Whitney U test
EMG signal	Anterior	dominant-side RA	Burst Duration	188 ± 101	256 ± 91	-68	ms	-27	0.249	0.71	Independent t-test
EMG signal	Anterior	dominant-side EO	Burst Duration	303 ± 137	355 ± 253	-52	ms	-15	0.666	0.26	Independent t-test
EMG signal	Anterior	dominant-side ES	Burst Duration	248 ± 170	249 ± 93	-1	ms	0	0.986	0.01	Independent t-test
EMG signal	Anterior	dominant-side IO	Burst Duration	300 ± 223	327 ± 285	-27	ms	-8	0.873	0.05	Mann-Whitney U test
EMG signal	Posterior	dominant-side IO	Burst Duration	271 ± 225	345 ± 248	-74	ms	-21	0.599	0.31	Independent t-test
EMG signal	Posterior	dominant-side EO	Burst Duration	310 ± 273	314 ± 264	-4	ms	-1	0.979	0.02	Independent t-test
EMG signal	Posterior	dominant-side RA	Burst Duration	161 ± 118	284 ± 162	-123	ms	-43	0.262	0.32	Mann-Whitney U test
EMG signal	Posterior	dominant-side ES	Burst Duration	461 ± 421	1098 ± 1814	-637	ms	-58	0.749	0.09	Mann-Whitney U test
EMG signal	Medial	dominant-side EO	Burst Duration	319 ± 179	189 ± 93	130	ms	69	0.146	0.91	Independent t-test
EMG signal	Medial	dominant-side ES	Burst Duration	223 ± 132	187 ± 94	36	ms	19	0.597	0.32	Independent t-test
EMG signal	Medial	dominant-side RA	Burst Duration	92 ± 59	171 ± 119	-79	ms	-46	0.109	0.46	Mann-Whitney U test
EMG signal	Medial	dominant-side IO	Burst Duration	204 ± 136	230 ± 172	-26	ms	-11	0.749	0.09	Mann-Whitney U test
EMG signal	Lateral	dominant-side RA	Burst Duration	90 ± 56	139 ± 79	-49	ms	-35	0.242	0.72	Independent t-test
EMG signal	Lateral	dominant-side ES	Burst Duration	145 ± 34	147 ± 34	-2	ms	-1	0.888	0.08	Independent t-test
EMG signal	Lateral	dominant-side IO	Burst Duration	118 ± 43	228 ± 262	-110	ms	-48	0.873	0.05	Mann-Whitney U test
EMG signal	Lateral	dominant-side EO	Burst Duration	290 ± 237	158 ± 68	132	ms	84	0.631	0.14	Mann-Whitney U test
EMG signal	Anterior	dominant-side RA-ES	Co Contraction Index	37 ± 13	36 ± 17	1	%	3	0.851	0.11	Independent t-test
EMG signal	Anterior	dominant-side EO-ES	Co Contraction Index	49 ± 16	42 ± 12	7	%	17	0.405	0.5	Independent t-test
EMG signal	Anterior	dominant-side IO-ES	Co Contraction Index	34 ± 20	31 ± 18	3	%	10	0.842	0.12	Independent t-test
EMG signal	Posterior	dominant-side RA-ES	Co Contraction Index	16 ± 12	34 ± 9	-18	%	-53	0.014	1.72	Independent t-test
EMG signal	Posterior	dominant-side EO-ES	Co Contraction Index	41 ± 19	38 ± 18	3	%	8	0.787	0.16	Independent t-test
EMG signal	Posterior	dominant-side IO-ES	Co Contraction Index	30 ± 15	31 ± 13	-1	%	-3	0.849	0.11	Independent t-test
EMG signal	Medial	dominant-side RA-ES	Co Contraction Index	14 ± 9	25 ± 23	-11	%	-44	0.299	0.65	Independent t-test
EMG signal	Medial	dominant-side EO-ES	Co Contraction Index	43 ± 22	45 ± 29	-2	%	-4	0.879	0.09	Independent t-test
EMG signal	Medial	dominant-side IO-ES	Co Contraction Index	41 ± 19	25 ± 18	16	%	64	0.158	0.88	Independent t-test
EMG signal	Lateral	dominant-side RA-ES	Co Contraction Index	18 ± 17	24 ± 19	-6	%	-25	0.561	0.35	Independent t-test
EMG signal	Lateral	dominant-side EO-ES	Co Contraction Index	34 ± 18	32 ± 21	2	%	6	0.874	0.09	Independent t-test
EMG signal	Lateral	dominant-side IO-ES	Co Contraction Index	27 ± 18	23 ± 17	4	%	17	0.668	0.26	Independent t-test

## Sheet: Pelvic motion
Data_Type	Perturbation Direction	Motion Direction	Parameter	Recurrent Fallers (mean ± SD, n=6)	Non-fallers (mean ± SD, n=6)	Mean Difference	Unit	Percentage Difference (%)	P Value	Effect Size	Statistical Method		Note: Mean difference was defined as the mean value of recurrent faller group minus that of non-faller group; Percentage difference was defined as the mean value of recurrent faller group minus that of non-faller group, and divided by that of non-faller group. Effect measure for independent sample t-test was d; Effect measure for Mann-Whitney U test was r.
Pelvic motion	Anterior	Backward rotation	Onset Latency	799 ± 453	1245 ± 543	-446	ms	-36	0.155	0.89	Independent t-test
Pelvic motion	Anterior	Forward rotation	Onset Latency	599 ± 555	849 ± 421	-250	ms	-29	0.337	0.28	Mann-Whitney U test
Pelvic motion	Anterior	Anterior tilt	Onset Latency	1357 ± 389	1477 ± 604	-120	ms	-8	0.691	0.24	Independent t-test
Pelvic motion	Anterior	Hike obliquity	Onset Latency	690 ± 587	852 ± 594	-162	ms	-19	0.645	0.27	Independent t-test
Pelvic motion	Anterior	Downward obliquity	Onset Latency	1038 ± 715	1065 ± 670	-27	ms	-3	0.949	0.04	Independent t-test
Pelvic motion	Anterior	Posterior tilt	Onset Latency	321 ± 384	482 ± 380	-161	ms	-33	0.749	0.09	Mann-Whitney U test
Pelvic motion	Posterior	Backward rotation	Onset Latency	816 ± 298	1298 ± 344	-482	ms	-37	0.027	1.5	Independent t-test
Pelvic motion	Posterior	Forward rotation	Onset Latency	1077 ± 607	644 ± 605	433	ms	67	0.109	0.46	Mann-Whitney U test
Pelvic motion	Posterior	Hike obliquity	Onset Latency	1037 ± 390	815 ± 672	222	ms	27	0.5	0.4	Independent t-test
Pelvic motion	Posterior	Downward obliquity	Onset Latency	500 ± 458	1206 ± 694	-706	ms	-59	0.064	1.2	Independent t-test
Pelvic motion	Posterior	Anterior tilt	Onset Latency	350 ± 257	354 ± 436	-4	ms	-1	0.423	0.23	Mann-Whitney U test
Pelvic motion	Posterior	Posterior tilt	Onset Latency	1837 ± 231	1756 ± 198	81	ms	5	0.37	0.26	Mann-Whitney U test
Pelvic motion	Medial	Forward rotation	Onset Latency	425 ± 385	913 ± 647	-488	ms	-53	0.15	0.92	Independent t-test
Pelvic motion	Medial	Backward rotation	Onset Latency	1318 ± 621	1251 ± 488	67	ms	5	0.84	0.12	Independent t-test
Pelvic motion	Medial	Anterior tilt	Onset Latency	434 ± 395	572 ± 455	-138	ms	-24	0.587	0.32	Independent t-test
Pelvic motion	Medial	Downward obliquity	Onset Latency	320 ± 149	519 ± 404	-199	ms	-38	0.298	0.65	Independent t-test
Pelvic motion	Medial	Posterior tilt	Onset Latency	1320 ± 370	1600 ± 634	-280	ms	-18	0.147	0.42	Mann-Whitney U test
Pelvic motion	Medial	Hike obliquity	Onset Latency	1071 ± 356	1358 ± 508	-287	ms	-21	0.521	0.19	Mann-Whitney U test
Pelvic motion	Lateral	Forward rotation	Onset Latency	1268 ± 184	1135 ± 413	133	ms	12	0.486	0.42	Independent t-test
Pelvic motion	Lateral	Backward rotation	Onset Latency	426 ± 293	641 ± 571	-215	ms	-34	0.431	0.47	Independent t-test
Pelvic motion	Lateral	Anterior tilt	Onset Latency	1010 ± 664	650 ± 437	360	ms	55	0.294	0.64	Independent t-test
Pelvic motion	Lateral	Posterior tilt	Onset Latency	1240 ± 401	1429 ± 501	-189	ms	-13	0.486	0.42	Independent t-test
Pelvic motion	Lateral	Hike obliquity	Onset Latency	702 ± 484	432 ± 261	270	ms	63	0.266	0.69	Independent t-test
Pelvic motion	Lateral	Downward obliquity	Onset Latency	782 ± 453	1123 ± 729	-341	ms	-30	0.353	0.56	Independent t-test
Pelvic motion	Anterior	Forward rotation	Time to Peak	1064 ± 572	1023 ± 302	41	ms	4	0.88	0.09	Independent t-test
Pelvic motion	Anterior	Backward rotation	Time to Peak	1131 ± 460	1489 ± 433	-358	ms	-24	0.196	0.8	Independent t-test
Pelvic motion	Anterior	Hike obliquity	Time to Peak	1101 ± 650	1092 ± 531	9	ms	1	0.978	0.02	Independent t-test
Pelvic motion	Anterior	Downward obliquity	Time to Peak	1234 ± 632	1362 ± 512	-128	ms	-9	0.706	0.22	Independent t-test
Pelvic motion	Anterior	Anterior tilt	Time to Peak	1705 ± 251	1629 ± 482	76	ms	5	0.868	0.05	Mann-Whitney U test
Pelvic motion	Anterior	Posterior tilt	Time to Peak	632 ± 366	783 ± 312	-151	ms	-19	0.423	0.23	Mann-Whitney U test
Pelvic motion	Posterior	Forward rotation	Time to Peak	1309 ± 463	925 ± 504	384	ms	42	0.199	0.79	Independent t-test
Pelvic motion	Posterior	Backward rotation	Time to Peak	1390 ± 240	1438 ± 290	-48	ms	-3	0.761	0.18	Independent t-test
Pelvic motion	Posterior	Hike obliquity	Time to Peak	1338 ± 353	1121 ± 659	217	ms	19	0.5	0.41	Independent t-test
Pelvic motion	Posterior	Downward obliquity	Time to Peak	951 ± 512	1387 ± 551	-436	ms	-31	0.186	0.82	Independent t-test
Pelvic motion	Posterior	Anterior tilt	Time to Peak	798 ± 289	684 ± 369	114	ms	17	0.2	0.37	Mann-Whitney U test
Pelvic motion	Posterior	Posterior tilt	Time to Peak	1870 ± 181	1847 ± 155	23	ms	1	0.618	0.14	Mann-Whitney U test
Pelvic motion	Medial	Forward rotation	Time to Peak	1186 ± 399	1246 ± 393	-60	ms	-5	0.8	0.15	Independent t-test
Pelvic motion	Medial	Backward rotation	Time to Peak	1485 ± 405	1402 ± 388	83	ms	6	0.725	0.21	Independent t-test
Pelvic motion	Medial	Anterior tilt	Time to Peak	1095 ± 359	1177 ± 442	-82	ms	-7	0.733	0.2	Independent t-test
Pelvic motion	Medial	Downward obliquity	Time to Peak	778 ± 400	914 ± 438	-136	ms	-15	0.588	0.32	Independent t-test
Pelvic motion	Medial	Posterior tilt	Time to Peak	1500 ± 327	1665 ± 546	-165	ms	-10	0.222	0.35	Mann-Whitney U test
Pelvic motion	Medial	Hike obliquity	Time to Peak	1358 ± 231	1468 ± 415	-110	ms	-7	0.748	0.09	Mann-Whitney U test
Pelvic motion	Lateral	Forward rotation	Time to Peak	1616 ± 291	1338 ± 365	278	ms	21	0.175	0.84	Independent t-test
Pelvic motion	Lateral	Backward rotation	Time to Peak	859 ± 265	889 ± 509	-30	ms	-3	0.902	0.07	Independent t-test
Pelvic motion	Lateral	Anterior tilt	Time to Peak	1367 ± 466	1075 ± 221	292	ms	27	0.208	0.8	Independent t-test
Pelvic motion	Lateral	Posterior tilt	Time to Peak	1457 ± 291	1523 ± 424	-66	ms	-4	0.76	0.18	Independent t-test
Pelvic motion	Lateral	Hike obliquity	Time to Peak	899 ± 398	752 ± 261	147	ms	20	0.468	0.44	Independent t-test
Pelvic motion	Lateral	Downward obliquity	Time to Peak	1269 ± 357	1322 ± 577	-53	ms	-4	0.852	0.11	Independent t-test
Pelvic motion	Anterior	Forward rotation	Peak	3 ± 1	2 ± 2	1	°	50	0.208	0.78	Independent t-test
Pelvic motion	Anterior	Backward rotation	Peak	3 ± 2	3 ± 4	0	°	0	0.262	0.32	Mann-Whitney U test
Pelvic motion	Anterior	Anterior tilt	Peak	1 ± 1	2 ± 2	-1	°	-50	0.739	0.2	Independent t-test
Pelvic motion	Anterior	Posterior tilt	Peak	5 ± 2	5 ± 2	0	°	0	0.701	0.23	Independent t-test
Pelvic motion	Anterior	Hike obliquity	Peak	2 ± 1	2 ± 1	0	°	0	0.91	0.07	Independent t-test
Pelvic motion	Anterior	Downward obliquity	Peak	1 ± 2	1 ± 1	0	°	0	0.522	0.18	Mann-Whitney U test
Pelvic motion	Posterior	Forward rotation	Peak	1 ± 1	3 ± 2	-2	°	-67	0.128	0.96	Independent t-test
Pelvic motion	Posterior	Backward rotation	Peak	2 ± 1	1 ± 0	1	°	100	0.087	1.18	Independent t-test
Pelvic motion	Posterior	Anterior tilt	Peak	8 ± 4	7 ± 2	1	°	14	0.711	0.22	Independent t-test
Pelvic motion	Posterior	Hike obliquity	Peak	1 ± 1	1 ± 1	0	°	0	0.702	0.23	Independent t-test
Pelvic motion	Posterior	Downward obliquity	Peak	1 ± 1	1 ± 1	0	°	0	0.595	0.32	Independent t-test
Pelvic motion	Posterior	Posterior tilt	Peak	0 ± 1	0 ± 0	0	°	0	0.337	0.28	Mann-Whitney U test
Pelvic motion	Medial	Forward rotation	Peak	5 ± 3	2 ± 2	3	°	150	0.092	1.08	Independent t-test
Pelvic motion	Medial	Backward rotation	Peak	1 ± 1	1 ± 2	0	°	0	0.631	0.14	Mann-Whitney U test
Pelvic motion	Medial	Anterior tilt	Peak	2 ± 1	2 ± 1	0	°	0	0.601	0.31	Independent t-test
Pelvic motion	Medial	Posterior tilt	Peak	1 ± 1	1 ± 2	0	°	0	0.078	0.51	Mann-Whitney U test
Pelvic motion	Medial	Hike obliquity	Peak	1 ± 1	0 ± 0	1	°	0	0.522	0.18	Mann-Whitney U test
Pelvic motion	Medial	Downward obliquity	Peak	2 ± 1	3 ± 2	-1	°	-33	0.2	0.37	Mann-Whitney U test
Pelvic motion	Lateral	Forward rotation	Peak	2 ± 1	1 ± 1	1	°	100	0.482	0.42	Independent t-test
Pelvic motion	Lateral	Backward rotation	Peak	3 ± 1	3 ± 1	0	°	0	0.881	0.09	Independent t-test
Pelvic motion	Lateral	Anterior tilt	Peak	1 ± 1	2 ± 2	-1	°	-50	0.242	0.72	Independent t-test
Pelvic motion	Lateral	Hike obliquity	Peak	1 ± 1	3 ± 1	-2	°	-67	0.067	1.19	Independent t-test
Pelvic motion	Lateral	Downward obliquity	Peak	1 ± 1	1 ± 1	0	°	0	0.465	0.44	Independent t-test
Pelvic motion	Lateral	Posterior tilt	Peak	1 ± 1	1 ± 2	0	°	0	0.522	0.18	Mann-Whitney U test
Pelvic motion	Anterior	Backward rotation	Burst Duration	1035 ± 479	689 ± 708	346	ms	50	0.345	0.57	Independent t-test
Pelvic motion	Anterior	Forward rotation	Burst Duration	526 ± 438	439 ± 479	87	ms	20	0.749	0.09	Mann-Whitney U test
Pelvic motion	Anterior	Posterior tilt	Burst Duration	1283 ± 1072	1283 ± 1021	0	ms	0	0.255	0	Independent t-test
Pelvic motion	Anterior	Downward obliquity	Burst Duration	490 ± 432	804 ± 815	-314	ms	-39	0.799	0.48	Independent t-test
Pelvic motion	Anterior	Anterior tilt	Burst Duration	1106 ± 1152	1237 ± 1839	-131	ms	-11	0.684	0.12	Mann-Whitney U test
Pelvic motion	Anterior	Hike obliquity	Burst Duration	1193 ± 1326	1010 ± 1024	183	ms	18	0.749	0.09	Mann-Whitney U test
Pelvic motion	Posterior	Forward rotation	Burst Duration	760 ± 832	1220 ± 948	-460	ms	-38	0.393	0.52	Independent t-test
Pelvic motion	Posterior	Backward rotation	Burst Duration	1363 ± 989	833 ± 768	530	ms	64	0.324	0.6	Independent t-test
Pelvic motion	Posterior	Anterior tilt	Burst Duration	1809 ± 778	2746 ± 1808	-937	ms	-34	0.343	0.67	Independent t-test
Pelvic motion	Posterior	Hike obliquity	Burst Duration	794 ± 639	1322 ± 1375	-528	ms	-40	0.404	0.49	Independent t-test
Pelvic motion	Posterior	Posterior tilt	Burst Duration	19 ± 24	159 ± 195	-140	ms	-88	0.121	0.45	Mann-Whitney U test
Pelvic motion	Posterior	Downward obliquity	Burst Duration	548 ± 323	597 ± 907	-49	ms	-8	0.262	0.32	Mann-Whitney U test
Pelvic motion	Medial	Forward rotation	Burst Duration	2152 ± 1239	795 ± 776	1357	ms	171	0.046	1.31	Independent t-test
Pelvic motion	Medial	Backward rotation	Burst Duration	249 ± 379	479 ± 677	-230	ms	-48	0.423	0.23	Mann-Whitney U test
Pelvic motion	Medial	Anterior tilt	Burst Duration	841 ± 492	1787 ± 1191	-946	ms	-53	0.122	1.04	Independent t-test
Pelvic motion	Medial	Downward obliquity	Burst Duration	1651 ± 1440	1918 ± 1464	-267	ms	-14	0.213	0.18	Independent t-test
Pelvic motion	Medial	Posterior tilt	Burst Duration	442 ± 432	135 ± 189	307	ms	227	0.076	0.51	Mann-Whitney U test
Pelvic motion	Medial	Hike obliquity	Burst Duration	436 ± 518	186 ± 299	250	ms	134	0.261	0.32	Mann-Whitney U test
Pelvic motion	Lateral	Forward rotation	Burst Duration	1003 ± 653	1198 ± 727	-195	ms	-16	0.636	0.28	Independent t-test
Pelvic motion	Lateral	Backward rotation	Burst Duration	836 ± 501	731 ± 467	105	ms	14	0.714	0.22	Independent t-test
Pelvic motion	Lateral	Anterior tilt	Burst Duration	603 ± 529	1141 ± 1222	-538	ms	-47	0.259	0.57	Independent t-test
Pelvic motion	Lateral	Posterior tilt	Burst Duration	675 ± 459	249 ± 206	426	ms	171	0.043	1.2	Independent t-test
Pelvic motion	Lateral	Hike obliquity	Burst Duration	424 ± 211	1808 ± 1481	-1384	ms	-77	0.107	1.31	Independent t-test
Pelvic motion	Lateral	Downward obliquity	Burst Duration	995 ± 916	206 ± 229	789	ms	383	0.078	0.51	Mann-Whitney U test

## Sheet: COM displacement
Data_Type	Perturbation Direction	Postural Sway Direction	Parameter	Recurrent Fallers (mean ± SD, n=6)	Non-fallers (mean ± SD, n=6)	Mean Difference	Unit	Percentage Difference (%)	P Value	Effect Size	Statistical Method		Note: Mean difference was defined as the mean value of recurrent faller group minus that of non-faller group; Percentage difference was defined as the mean value of recurrent faller group minus that of non-faller group, and divided by that of non-faller group. Effect measure for independent sample t-test was d; Effect measure for Mann-Whitney U test was r. COM: Center of Mass.
COM displacement	Anterior	Lateral Displacement	Onset Latency	859 ± 310	839 ± 510	20	ms	2	0.933	0.05	Independent t-test
COM displacement	Anterior	Backward Displacement	Onset Latency	1405 ± 546	1586 ± 285	-181	ms	-11	0.495	0.41	Independent t-test
COM displacement	Anterior	Upward Displacement	Onset Latency	852 ± 550	1056 ± 694	-204	ms	-19	0.586	0.33	Independent t-test
COM displacement	Anterior	Medial Displacement	Onset Latency	471 ± 327	1165 ± 529	-694	ms	-60	0.055	0.55	Mann-Whitney U test
COM displacement	Anterior	Backward Displacement	Onset Latency	153 ± 160	301 ± 455	-148	ms	-49	0.149	0.42	Mann-Whitney U test
COM displacement	Anterior	Downward Displacement	Onset Latency	820 ± 603	941 ± 670	-121	ms	-13	0.749	0.09	Mann-Whitney U test
COM displacement	Posterior	Medial Displacement	Onset Latency	987 ± 417	1060 ± 753	-73	ms	-7	0.841	0.12	Independent t-test
COM displacement	Posterior	Lateral Displacement	Onset Latency	1026 ± 380	1050 ± 464	-24	ms	-2	0.923	0.06	Independent t-test
COM displacement	Posterior	Upward Displacement	Onset Latency	666 ± 510	654 ± 598	12	ms	2	0.972	0.02	Independent t-test
COM displacement	Posterior	Downward Displacement	Onset Latency	720 ± 488	663 ± 477	57	ms	9	0.842	0.12	Independent t-test
COM displacement	Posterior	Backward Displacement	Onset Latency	1708 ± 285	1913 ± 106	-205	ms	-11	0.166	0.4	Mann-Whitney U test
COM displacement	Posterior	Backward Displacement	Onset Latency	120 ± 19	294 ± 457	-174	ms	-59	0.749	0.09	Mann-Whitney U test
COM displacement	Medial	Medial Displacement	Onset Latency	1304 ± 385	1388 ± 376	-84	ms	-6	0.709	0.22	Independent t-test
COM displacement	Medial	Backward Displacement	Onset Latency	1360 ± 536	1180 ± 668	180	ms	15	0.617	0.3	Independent t-test
COM displacement	Medial	Backward Displacement	Onset Latency	1165 ± 608	1157 ± 535	8	ms	1	0.98	0.01	Independent t-test
COM displacement	Medial	Downward Displacement	Onset Latency	343 ± 183	503 ± 464	-160	ms	-32	0.46	0.45	Independent t-test
COM displacement	Medial	Lateral Displacement	Onset Latency	116 ± 117	198 ± 312	-82	ms	-41	0.749	0.09	Mann-Whitney U test
COM displacement	Medial	Upward Displacement	Onset Latency	1150 ± 344	1716 ± 446	-566	ms	-33	0.034	0.61	Mann-Whitney U test
COM displacement	Lateral	Lateral Displacement	Onset Latency	1194 ± 393	1130 ± 321	64	ms	6	0.766	0.18	Independent t-test
COM displacement	Lateral	Backward Displacement	Onset Latency	1398 ± 260	1471 ± 379	-73	ms	-5	0.704	0.23	Independent t-test
COM displacement	Lateral	Backward Displacement	Onset Latency	1120 ± 518	1144 ± 464	-24	ms	-2	0.934	0.05	Independent t-test
COM displacement	Lateral	Upward Displacement	Onset Latency	524 ± 278	884 ± 425	-360	ms	-41	0.113	1	Independent t-test
COM displacement	Lateral	Downward Displacement	Onset Latency	1278 ± 685	1055 ± 577	223	ms	21	0.556	0.35	Independent t-test
COM displacement	Lateral	Medial Displacement	Onset Latency	175 ± 210	168 ± 224	7	ms	4	0.065	0.53	Mann-Whitney U test
COM displacement	Anterior	Medial Displacement	Time to Peak	891 ± 346	1390 ± 449	-499	ms	-36	0.056	1.25	Independent t-test
COM displacement	Anterior	Lateral Displacement	Time to Peak	1306 ± 351	1202 ± 383	104	ms	9	0.637	0.28	Independent t-test
COM displacement	Anterior	Forward Displacement	Time to Peak	1647 ± 343	1766 ± 218	-119	ms	-7	0.491	0.41	Independent t-test
COM displacement	Anterior	Upward Displacement	Time to Peak	1361 ± 373	1293 ± 621	68	ms	5	0.823	0.13	Independent t-test
COM displacement	Anterior	Downward Displacement	Time to Peak	1055 ± 496	1296 ± 585	-241	ms	-19	0.458	0.45	Independent t-test
COM displacement	Anterior	Backward Displacement	Time to Peak	335 ± 148	463 ± 413	-128	ms	-28	0.337	0.28	Mann-Whitney U test
COM displacement	Posterior	Medial Displacement	Time to Peak	1298 ± 281	1302 ± 686	-4	ms	0	0.99	0.01	Independent t-test
COM displacement	Posterior	Lateral Displacement	Time to Peak	1426 ± 291	1357 ± 320	69	ms	5	0.703	0.23	Independent t-test
COM displacement	Posterior	Upward Displacement	Time to Peak	870 ± 540	923 ± 668	-53	ms	-6	0.883	0.09	Independent t-test
COM displacement	Posterior	Downward Displacement	Time to Peak	944 ± 388	968 ± 447	-24	ms	-2	0.921	0.06	Independent t-test
COM displacement	Posterior	Backward Displacement	Time to Peak	1840 ± 231	1949 ± 78	-109	ms	-6	0.507	0.19	Mann-Whitney U test
COM displacement	Posterior	Forward Displacement	Time to Peak	455 ± 160	568 ± 380	-113	ms	-20	0.522	0.18	Mann-Whitney U test
COM displacement	Medial	Medial Displacement	Time to Peak	1435 ± 315	1632 ± 226	-197	ms	-12	0.242	0.72	Independent t-test
COM displacement	Medial	Backward Displacement	Time to Peak	1661 ± 310	1482 ± 441	179	ms	12	0.435	0.47	Independent t-test
COM displacement	Medial	Forward Displacement	Time to Peak	1575 ± 351	1571 ± 340	4	ms	0	0.987	0.01	Independent t-test
COM displacement	Medial	Downward Displacement	Time to Peak	764 ± 399	1110 ± 247	-346	ms	-31	0.102	1.04	Independent t-test
COM displacement	Medial	Lateral Displacement	Time to Peak	562 ± 256	538 ± 255	24	ms	4	0.631	0.14	Mann-Whitney U test
COM displacement	Medial	Upward Displacement	Time to Peak	1377 ± 238	1776 ± 356	-399	ms	-22	0.05	0.56	Mann-Whitney U test
COM displacement	Lateral	Lateral Displacement	Time to Peak	1611 ± 364	1538 ± 305	73	ms	5	0.713	0.22	Independent t-test
COM displacement	Lateral	Backward Displacement	Time to Peak	1542 ± 246	1785 ± 260	-243	ms	-14	0.128	0.96	Independent t-test
COM displacement	Lateral	Forward Displacement	Time to Peak	1718 ± 250	1601 ± 254	117	ms	7	0.439	0.47	Independent t-test
COM displacement	Lateral	Upward Displacement	Time to Peak	1095 ± 260	1289 ± 218	-194	ms	-15	0.191	0.81	Independent t-test
COM displacement	Lateral	Downward Displacement	Time to Peak	1380 ± 627	1283 ± 474	97	ms	8	0.769	0.17	Independent t-test
COM displacement	Lateral	Medial Displacement	Time to Peak	562 ± 192	534 ± 219	28	ms	5	0.873	0.05	Mann-Whitney U test
COM displacement	Anterior	Lateral Displacement	Peak	10 ± 9	6 ± 4	4	mm	67	0.302	0.63	Independent t-test
COM displacement	Anterior	Forward Displacement	Peak	10 ± 9	8 ± 5	2	mm	25	0.678	0.25	Independent t-test
COM displacement	Anterior	Downward Displacement	Peak	3 ± 3	3 ± 3	0	mm	0	0.967	0.02	Independent t-test
COM displacement	Anterior	Medial Displacement	Peak	17 ± 15	9 ± 12	8	mm	89	0.15	0.42	Mann-Whitney U test
COM displacement	Anterior	Medial Displacement	Peak	54 ± 5	47 ± 14	7	mm	15	0.522	0.18	Mann-Whitney U test
COM displacement	Anterior	Upward Displacement	Peak	2 ± 2	2 ± 2	0	mm	0	0.631	0.14	Mann-Whitney U test
COM displacement	Posterior	Lateral Displacement	Peak	10 ± 7	6 ± 4	4	mm	67	0.245	0.71	Independent t-test
COM displacement	Posterior	Upward Displacement	Peak	6 ± 5	5 ± 3	1	mm	20	0.668	0.25	Independent t-test
COM displacement	Posterior	Medial Displacement	Peak	11 ± 14	8 ± 11	3	mm	38	0.423	0.23	Mann-Whitney U test
COM displacement	Posterior	Medial Displacement	Peak	6 ± 6	2 ± 2	4	mm	200	0.15	0.42	Mann-Whitney U test
COM displacement	Posterior	Forward Displacement	Peak	70 ± 15	62 ± 18	8	mm	13	1	0	Mann-Whitney U test
COM displacement	Posterior	Downward Displacement	Peak	3 ± 3	4 ± 7	-1	mm	-25	0.522	0.18	Mann-Whitney U test
COM displacement	Medial	Medial Displacement	Peak	9 ± 9	8 ± 7	1	mm	13	0.759	0.18	Independent t-test
COM displacement	Medial	Lateral Displacement	Peak	65 ± 15	58 ± 16	7	mm	12	0.413	0.49	Independent t-test
COM displacement	Medial	Medial Displacement	Peak	7 ± 6	7 ± 8	0	mm	0	0.938	0.05	Independent t-test
COM displacement	Medial	Forward Displacement	Peak	11 ± 10	12 ± 10	-1	mm	-8	0.904	0.07	Independent t-test
COM displacement	Medial	Upward Displacement	Peak	1.70 ± 1.57	0.30 ± 0.48	1	mm	333	0.037	0.6	Mann-Whitney U test
COM displacement	Medial	Downward Displacement	Peak	2 ± 1	3 ± 2	-1	mm	-33	0.749	0.09	Mann-Whitney U test
COM displacement	Lateral	Medial Displacement	Peak	62 ± 19	55 ± 15	7	mm	13	0.482	0.42	Independent t-test
COM displacement	Lateral	Lateral Displacement	Peak	23 ± 17	16 ± 8	7	mm	44	0.395	0.51	Independent t-test
COM displacement	Lateral	Medial Displacement	Peak	2 ± 1	5 ± 2	-3	mm	-60	0.06	1.22	Independent t-test
COM displacement	Lateral	Forward Displacement	Peak	10 ± 6	10 ± 5	0	mm	0	0.937	0.05	Independent t-test
COM displacement	Lateral	Upward Displacement	Peak	3 ± 2	2 ± 1	1	mm	50	0.244	0.71	Independent t-test
COM displacement	Lateral	Downward Displacement	Peak	1 ± 0	2 ± 3	-1	mm	-50	0.185	0.88	Independent t-test
COM displacement	Anterior	Lateral Displacement	Burst Duration	958 ± 962	1448 ± 1438	-490	ms	-34	0.503	0.4	Independent t-test
COM displacement	Anterior	Forward Displacement	Burst Duration	1764 ± 1865	1440 ± 1161	324	ms	23	0.725	0.21	Independent t-test
COM displacement	Anterior	Downward Displacement	Burst Duration	1356 ± 1170	1085 ± 1083	271	ms	25	0.687	0.24	Independent t-test
COM displacement	Anterior	Medial Displacement	Burst Duration	1509 ± 1654	766 ± 1229	743	ms	97	0.262	0.32	Mann-Whitney U test
COM displacement	Anterior	Backward Displacement	Burst Duration	1772 ± 1422	2101 ± 2833	-329	ms	-16	0.631	0.14	Mann-Whitney U test
COM displacement	Anterior	Upward Displacement	Burst Duration	820 ± 823	1189 ± 1707	-369	ms	-31	1	0	Mann-Whitney U test
COM displacement	Posterior	Medial Displacement	Burst Duration	1107 ± 1280	1238 ± 929	-131	ms	-11	0.843	0.12	Independent t-test
COM displacement	Posterior	Forward Displacement	Burst Duration	4489 ± 1920	4171 ± 3182	318	ms	8	0.838	0.12	Independent t-test
COM displacement	Posterior	Upward Displacement	Burst Duration	1453 ± 1026	2027 ± 2094	-574	ms	-28	0.56	0.35	Independent t-test
COM displacement	Posterior	Lateral Displacement	Burst Duration	2038 ± 1522	2554 ± 3410	-516	ms	-20	0.631	0.14	Mann-Whitney U test
COM displacement	Posterior	Backward Displacement	Burst Duration	606 ± 749	279 ± 657	327	ms	117	0.121	0.45	Mann-Whitney U test
COM displacement	Posterior	Downward Displacement	Burst Duration	523 ± 754	532 ± 378	-9	ms	-2	0.262	0.32	Mann-Whitney U test
COM displacement	Medial	Lateral Displacement	Burst Duration	4252 ± 3355	2786 ± 2506	1466	ms	53	0.411	0.49	Independent t-test
COM displacement	Medial	Backward Displacement	Burst Duration	671 ± 746	1392 ± 1842	-721	ms	-52	0.395	0.51	Independent t-test
COM displacement	Medial	Forward Displacement	Burst Duration	2030 ± 1655	2165 ± 1699	-135	ms	-6	0.892	0.08	Independent t-test
COM displacement	Medial	Upward Displacement	Burst Duration	862 ± 904	3965 ± 3064	-3103	ms	-78	0.039	1.37	Independent t-test
COM displacement	Medial	Medial Displacement	Burst Duration	575 ± 619	1826 ± 2610	-1251	ms	-69	0.631	0.14	Mann-Whitney U test
COM displacement	Medial	Downward Displacement	Burst Duration	1660 ± 2108	142 ± 240	1518	ms	1069	0.034	0.61	Mann-Whitney U test
COM displacement	Lateral	Lateral Displacement	Burst Duration	3359 ± 2587	4414 ± 2540	-1055	ms	-24	0.493	0.41	Independent t-test
COM displacement	Lateral	Forward Displacement	Burst Duration	2365 ± 2045	2368 ± 1775	-3	ms	0	0.999	0	Independent t-test
COM displacement	Lateral	Upward Displacement	Burst Duration	3927 ± 2890	3196 ± 3448	731	ms	23	0.699	0.23	Independent t-test
COM displacement	Lateral	Medial Displacement	Burst Duration	2250 ± 1239	1885 ± 1640	365	ms	19	0.423	0.23	Mann-Whitney U test
COM displacement	Lateral	Backward Displacement	Burst Duration	342 ± 349	937 ± 785	-595	ms	-64	0.15	0.42	Mann-Whitney U test
COM displacement	Lateral	Downward Displacement	Burst Duration	113 ± 177	1023 ± 1181	-910	ms	-89	0.092	0.49	Mann-Whitney U test
